# Supplementary material for: Accurate Real-Time Live Face Detection Using Snapshot Spectral Imaging Method
Source: Sensors (Basel). 2025 Feb 5;25(3):952. doi: 10.3390/s25030952 (PMC11820336; doi:10.3390/s25030952)
Supplement: Supplementary file 1 [file sensors-25-00952-s001.zip]

Archive with 1 entries (1 files):
- sensors-3340321-supplementary.pdf
